# Supplementary material for: Theranostic Potential of 177Lu-TLX591 with Best Standard-of-Care and 68Ga-PSMA-11 PET for Patients with Metastatic Castration-Resistant Prostate Cancer: Results from the Phase 1 ProstACT SELECT Trial
Source: Cancers (Basel). 2026 Jul 20;18(14):2331. doi: 10.3390/cancers18142331 (PMC13406498; doi:10.3390/cancers18142331)
Supplement: Supplementary file 1 [file cancers-18-02331-s001.zip]

Archive with 1 entries (1 files):
- cancers-4377829-supplementary.pdf
